# Supplementary material for: Intellectual disability associated with craniofacial dysmorphism due to POLR3B mutation and defect in spliceosomal machinery
Source: BMC Med Genomics. 2022 Apr 18;15:89. doi: 10.1186/s12920-022-01237-5 (PMC9014605; doi:10.1186/s12920-022-01237-5)
Supplement: Supplementary file 1 — Additional file 1. Supplementary Table 1. Dysregulated genes in POLR3B mutants patients. [file 12920_2022_1237_MOESM1_ESM.xlsx]

## Sheet: Sheet1
Supplementary Table 1. Dysregulated genes in POLR3B mutants patients.
Downregulated Genes
gene_id	gene	locus	sample_1	sample_2	status	value_1 (FPKM)*	value_2 (FPKM)	Fold change	p_value
ENSG00000172673	THEMIS	6:127708071-127918631	affected	unaffected	OK	16.3882	24.6288	1.50283	0.0301
ENSG00000116668	SWT1	1:185157079-185291765	affected	unaffected	OK	9.44847	14.2105	1.504	0.0408
ENSG00000172888	ZNF621	3:40524877-40574685	affected	unaffected	OK	4.45317	6.70422	1.50549	0.04585
ENSG00000135378	PRRG4	11:32829942-32858123	affected	unaffected	OK	3.90899	5.89011	1.50681	0.0428
ENSG00000152778	IFIT5	10:89414585-89421001	affected	unaffected	OK	17.2831	26.0943	1.50981	0.02515
ENSG00000088888	MAVS	20:3846798-3876123	affected	unaffected	OK	2.89661	4.38346	1.51331	0.02695
ENSG00000101347	SAMHD1	20:36876120-36951843	affected	unaffected	OK	43.3567	66.0546	1.52352	0.0341
ENSG00000272398	CD24	6:106969830-106975627	affected	unaffected	OK	9.22476	14.1467	1.53355	0.04525
ENSG00000197635	DPP4	2:161992240-162075169	affected	unaffected	OK	5.81218	8.94692	1.53934	0.02935
ENSG00000204161	C10orf128	10:49154724-49188585	affected	unaffected	OK	13.6277	20.981	1.53958	0.0365
ENSG00000136942	RPL35	9:124853416-124861981	affected	unaffected	OK	253.053	390.781	1.54426	0.02375
ENSG00000060749	QSER1	11:32893177-32993316	affected	unaffected	OK	5.58048	8.65016	1.55007	0.04005
ENSG00000198502	HLA-DRB5	6:32517342-32530287	affected	unaffected	OK	30.1523	46.7473	1.55037	0.04305
ENSG00000160271	RALGDS	9:133097719-133149334	affected	unaffected	OK	5.90851	9.17487	1.55282	0.0402
ENSG00000198938	MT-CO3	MT:8365-9990	affected	unaffected	OK	185.771	289.599	1.5589	0.0211
ENSG00000268205	CTC-444N24.11	19:57304304-57308562	affected	unaffected	OK	5.80855	9.06964	1.56143	0.0265
ENSG00000162654	GBP4	1:89181147-89198932	affected	unaffected	OK	12.1678	19.0009	1.56158	0.03355
ENSG00000153563	CD8A	2:86784609-86808396	affected	unaffected	OK	20.9488	32.7148	1.56166	0.01715
ENSG00000155959	VBP1	X:155197006-155239817	affected	unaffected	OK	12.5967	19.6894	1.56307	0.0303
ENSG00000165795	NDRG2	14:21016762-21104722	affected	unaffected	OK	1.41945	2.22255	1.56578	0.01795
ENSG00000122026	RPL21	13:27251308-27256691	affected	unaffected	OK	323.714	509.758	1.57472	0.0442
ENSG00000172116	CD8B	2:86815338-87021852	affected	unaffected	OK	15.228	24.0783	1.58119	0.0403
ENSG00000178950	GAK	4:849275-932373	affected	unaffected	OK	12.0008	19.0386	1.58644	0.04345
ENSG00000107789	MINPP1	10:87504874-87553460	affected	unaffected	OK	5.0729	8.05784	1.58841	0.0397
ENSG00000092470	WDR76	15:43826962-43868419	affected	unaffected	OK	2.64158	4.20505	1.59187	0.04925
ENSG00000198087	CD2AP	6:47477788-47627263	affected	unaffected	OK	7.75792	12.3547	1.59253	0.0391
ENSG00000131323	TRAF3	14:102777475-102911500	affected	unaffected	OK	6.95213	11.0723	1.59266	0.04735
ENSG00000130755	GMFG	19:39328352-39342372	affected	unaffected	OK	74.2505	118.265	1.59279	0.02435
ENSG00000146587	RBAK	7:4973987-5073223	affected	unaffected	OK	4.27521	6.8115	1.59326	0.0364
ENSG00000143947	RPS27A	2:55174790-55235853	affected	unaffected	OK	208.367	332.446	1.59549	0.0293
ENSG00000171858	RPS21	20:62387115-62388520	affected	unaffected	OK	141.177	225.254	1.59554	0.02145
ENSG00000151490	PTPRO	12:15107782-15597399	affected	unaffected	OK	3.69666	5.93855	1.60646	0.04055
ENSG00000173473	SMARCC1	3:47585271-47782106	affected	unaffected	OK	8.47683	13.6611	1.61159	0.04075
ENSG00000141232	TOB1	17:50862222-50910232	affected	unaffected	OK	7.51023	12.1985	1.62426	0.0276
ENSG00000100079	LGALS2	22:37570245-37582616	affected	unaffected	OK	11.5919	18.8807	1.62879	0.04345
ENSG00000176208	ATAD5	17:30831969-30895869	affected	unaffected	OK	1.9898	3.24591	1.63127	0.0286
ENSG00000161813	LARP4	12:50326229-50480004	affected	unaffected	OK	9.02806	14.7967	1.63897	0.0478
ENSG00000197728	RPS26	12:56041852-56044675	affected	unaffected	OK	62.9641	103.672	1.64653	0.04255
ENSG00000135046	ANXA1	9:73151756-73170393	affected	unaffected	OK	88.785	146.336	1.64821	0.0183
ENSG00000136143	SUCLA2	13:47936490-48001354	affected	unaffected	OK	6.23406	10.2783	1.64873	0.0293
ENSG00000202538	RNU4-2	12:120291762-120291903	affected	unaffected	OK	1476.66	2439.54	1.65207	0.04
ENSG00000074964	ARHGEF10L	1:17539834-17697874	affected	unaffected	OK	2.42587	4.00847	1.65238	0.0457
ENSG00000197694	SPTAN1	9:128552557-128656787	affected	unaffected	OK	23.313	38.6745	1.65893	0.0173
ENSG00000145476	CYP4V2	4:186191519-186258471	affected	unaffected	OK	6.62562	10.9927	1.65912	0.03815
ENSG00000134061	CD180	5:67179612-67196799	affected	unaffected	OK	4.25953	7.09865	1.66654	0.0335
ENSG00000137710	RDX	11:110174879-110296722	affected	unaffected	OK	3.40685	5.68015	1.66727	0.0256
ENSG00000065308	TRAM2	6:52497401-52576915	affected	unaffected	OK	1.65229	2.76332	1.67241	0.0196
ENSG00000083544	TDRD3	13:60396456-60573878	affected	unaffected	OK	5.76332	9.64077	1.67278	0.01825
ENSG00000167280	ENGASE	17:79074938-79088599	affected	unaffected	OK	7.84909	13.1864	1.67999	0.0288
ENSG00000100418	DESI1	22:41598027-41621096	affected	unaffected	OK	5.02495	8.44449	1.68051	0.01
ENSG00000134256	CD101	1:117001749-117059490	affected	unaffected	OK	5.38579	9.07487	1.68496	0.02465
ENSG00000132313	MRPL35	2:86199354-86213794	affected	unaffected	OK	5.96654	10.0611	1.68625	0.04975
ENSG00000203875	SNHG5	6:85660949-85678736	affected	unaffected	OK	39.0178	66.2312	1.69746	0.0166
ENSG00000179820	MYADM	19:53854580-53876437	affected	unaffected	OK	10.1823	17.3146	1.70046	0.0367
ENSG00000157693	C9orf91	9:114611205-114646422	affected	unaffected	OK	2.17376	3.69727	1.70086	0.04025
ENSG00000089041	P2RX7	12:121132818-121188032	affected	unaffected	OK	2.91767	4.96384	1.7013	0.02945
ENSG00000155368	DBI	2:119366920-119372560	affected	unaffected	OK	13.0935	22.2944	1.70271	0.0249
ENSG00000139055	ERP27	12:14914034-14939082	affected	unaffected	OK	2.52914	4.31662	1.70675	0.03905
ENSG00000205336	ADGRG1	16:57610651-57665580	affected	unaffected	OK	5.56031	9.49453	1.70755	0.0163
ENSG00000072134	EPN2	17:19215614-19336715	affected	unaffected	OK	2.26204	3.86299	1.70775	0.0477
ENSG00000250182	EEF1A1P13	5:14651940-14653329	affected	unaffected	OK	5.01416	8.57691	1.71054	0.02335
ENSG00000165092	ALDH1A1	9:72900661-73080442	affected	unaffected	OK	7.28003	12.4926	1.71601	0.01245
ENSG00000136938	ANP32B	9:97983360-98015943	affected	unaffected	OK	9.0175	15.4744	1.71604	0.03785
ENSG00000123349	PFDN5	12:53295290-53307177	affected	unaffected	OK	117.963	202.487	1.71653	0.0326
ENSG00000198786	MT-ND5	MT:12336-14148	affected	unaffected	OK	9.04955	15.5352	1.71668	0.01035
ENSG00000198039	ZNF273	7:64870171-64930966	affected	unaffected	OK	2.63292	4.53246	1.72146	0.0398
ENSG00000125743	SNRPD2	19:45687453-45703989	affected	unaffected	OK	26.1625	45.0984	1.72378	0.0197
ENSG00000156411	C14orf2	14:103912287-103928269	affected	unaffected	OK	19.4353	33.5201	1.7247	0.03145
ENSG00000146757	ZNF92	7:65373798-65401135	affected	unaffected	OK	4.68923	8.09099	1.72544	0.01255
ENSG00000182534	MXRA7	17:76671941-76711016	affected	unaffected	OK	4.38752	7.57944	1.7275	0.0449
ENSG00000134198	TSPAN2	1:115048010-115089500	affected	unaffected	OK	11.3107	19.5583	1.72919	0.0075
ENSG00000229117	RPL41	12:56116585-56117943	affected	unaffected	OK	194.688	337.278	1.7324	0.00875
ENSG00000198712	MT-CO2	MT:7585-8269	affected	unaffected	OK	45.2364	78.7466	1.74078	0.00675
ENSG00000132530	XAF1	17:6755446-6776116	affected	unaffected	OK	31.4979	54.9256	1.74378	0.0265
ENSG00000101773	RBBP8	18:22699480-23026488	affected	unaffected	OK	2.78962	4.86657	1.74453	0.00905
ENSG00000157601	MX1	21:41420303-41459214	affected	unaffected	OK	36.3761	63.6213	1.74899	0.0351
ENSG00000100401	RANGAP1	22:41245610-41286251	affected	unaffected	OK	2.79704	4.89341	1.74949	0.02545
ENSG00000213694	S1PR3	9:88990862-89005010	affected	unaffected	OK	1.29208	2.26335	1.75171	0.04185
ENSG00000106785	TRIM14	9:98056738-98119212	affected	unaffected	OK	4.55027	7.97169	1.75192	0.03945
ENSG00000169062	UPF3A	13:114281583-114305817	affected	unaffected	OK	7.74114	13.5662	1.75248	0.0373
ENSG00000172164	SNTB1	8:120380760-120813359	affected	unaffected	OK	6.28109	11.1088	1.76861	0.0254
ENSG00000172534	HCFC1	X:153947552-153971807	affected	unaffected	OK	1.26592	2.25354	1.78016	0.0466
ENSG00000080824	HSP90AA1	14:102080737-102305200	affected	unaffected	OK	23.648	42.1117	1.78077	0.02145
ENSG00000198336	MYL4	17:47200445-47223679	affected	unaffected	OK	5.20745	9.28114	1.78228	0.01925
ENSG00000008394	MGST1	12:16347141-16610594	affected	unaffected	OK	4.27017	7.61373	1.783	0.0488
ENSG00000185684	EP400NL	12:132084282-132131639	affected	unaffected	OK	1.84135	3.28505	1.78404	0.04915
ENSG00000163249	CCNYL1	2:207711539-207761839	affected	unaffected	OK	3.1583	5.63871	1.78536	0.0157
ENSG00000131469	RPL27	17:42998272-43002959	affected	unaffected	OK	155.267	277.835	1.78941	0.00305
ENSG00000196735	HLA-DQA1	6:32628178-32647062	affected	unaffected	OK	22.5318	40.4278	1.79426	0.02125
ENSG00000155438	NIFK	2:121649649-121736923	affected	unaffected	OK	7.55482	13.5744	1.79678	0.04145
ENSG00000120217	CD274	9:5450502-5470566	affected	unaffected	OK	6.23076	11.2007	1.79765	0.04805
ENSG00000141682	PMAIP1	18:59899947-59904306	affected	unaffected	OK	4.16774	7.49552	1.79846	0.0287
ENSG00000138160	KIF11	10:92593285-92655395	affected	unaffected	OK	0.823734	1.48613	1.80414	0.0331
ENSG00000242086	LINC00969	3:195658061-195741123	affected	unaffected	OK	22.5318	40.6831	1.80558	0.00035
ENSG00000171530	TBCA	5:77691165-77868780	affected	unaffected	OK	6.36355	11.499	1.80702	0.0443
ENSG00000114520	SNX4	3:125446643-125520197	affected	unaffected	OK	5.64698	10.2445	1.81415	0.0294
ENSG00000175567	UCP2	11:73974666-73983307	affected	unaffected	OK	25.9929	47.1683	1.81466	0.0268
ENSG00000023734	STRAP	12:15882390-15903478	affected	unaffected	OK	9.32349	16.9306	1.81591	0.0242
ENSG00000183134	PTGDR2	11:60835995-60855971	affected	unaffected	OK	3.90251	7.09518	1.81811	0.01455
ENSG00000187607	ZNF286A	17:15699576-15749315	affected	unaffected	OK	3.47966	6.32669	1.81819	0.04475
ENSG00000244509	APOBEC3C	22:39014082-39033276	affected	unaffected	OK	2.65812	4.84602	1.8231	0.03785
ENSG00000273983	HIST1H3G	6:26269404-26271815	affected	unaffected	OK	2.69101	4.91465	1.82632	0.0326
ENSG00000162104	ADCY9	16:3953386-4116185	affected	unaffected	OK	1.4263	2.60626	1.82728	0.0356
ENSG00000179344	HLA-DQB1	6:32659466-32668383	affected	unaffected	OK	35.9347	65.8308	1.83196	0.0134
ENSG00000135929	CYP27A1	2:218781748-218815293	affected	unaffected	OK	3.89658	7.18449	1.84379	0.016
ENSG00000137876	RSL24D1	15:55180805-55197067	affected	unaffected	OK	13.7523	25.3762	1.84523	0.0043
ENSG00000164258	NDUFS4	5:53560632-53683340	affected	unaffected	OK	5.4956	10.15	1.84692	0.03065
ENSG00000100749	VRK1	14:96797303-96945394	affected	unaffected	OK	23.0669	42.6809	1.85031	0.0193
ENSG00000167286	CD3D	11:118338953-118342744	affected	unaffected	OK	27.3306	50.6423	1.85295	0.0101
ENSG00000274997	HIST1H2AH	6:27147128-27147516	affected	unaffected	OK	13.4804	25.112	1.86286	0.04595
ENSG00000013573	DDX11	12:31020762-31104791	affected	unaffected	OK	4.4237	8.24181	1.8631	0.02515
ENSG00000175591	P2RY2	11:73218297-73236352	affected	unaffected	OK	1.37458	2.56194	1.8638	0.0379
ENSG00000171860	C3AR1	12:8058301-8066471	affected	unaffected	OK	4.24994	7.92284	1.86422	0.00755
ENSG00000167034	NKX3-1	8:23678692-23682927	affected	unaffected	OK	1.73123	3.25864	1.88227	0.0315
ENSG00000269893	SNHG8	4:118278708-118279823	affected	unaffected	OK	10.7873	20.3067	1.88247	0.0318
ENSG00000159788	RGS12	4:3293027-3439913	affected	unaffected	OK	1.80246	3.40753	1.89048	0.0388
ENSG00000118113	MMP8	11:102711794-102727050	affected	unaffected	OK	1.34451	2.5484	1.89542	0.04215
ENSG00000138646	HERC5	4:88457116-88506163	affected	unaffected	OK	10.5865	20.0855	1.89729	0.002
ENSG00000160654	CD3G	11:118344343-118355161	affected	unaffected	OK	13.0545	24.7758	1.89788	0.00375
ENSG00000113387	SUB1	5:32531632-32604079	affected	unaffected	OK	29.136	55.3641	1.9002	0.0104
ENSG00000118640	VAMP8	2:85561561-85582031	affected	unaffected	OK	6.28326	11.9571	1.90301	0.0141
ENSG00000082515	MRPL22	5:154941069-154969411	affected	unaffected	OK	2.67272	5.14482	1.92494	0.0487
ENSG00000176261	ZBTB8OS	1:32465056-32650903	affected	unaffected	OK	5.77497	11.1873	1.93721	0.03065
ENSG00000255587	RAB44	6:36697850-36733183	affected	unaffected	OK	0.815386	1.58017	1.93795	0.01655
ENSG00000005486	RHBDD2	7:75842601-75888926	affected	unaffected	OK	1.70477	3.3076	1.9402	0.0474
ENSG00000198727	MT-CYB	MT:14746-15887	affected	unaffected	OK	23.8448	46.4396	1.94758	0.0009
ENSG00000198707	CEP290	12:87980034-88142216	affected	unaffected	OK	3.74519	7.31529	1.95325	0.0449
ENSG00000110448	CD5	11:61102394-61127852	affected	unaffected	OK	4.01114	7.87778	1.96398	0.02825
ENSG00000106462	EZH2	7:148807382-148884321	affected	unaffected	OK	1.8489	3.63941	1.96842	0.03085
ENSG00000184205	TSPYL2	X:53082366-53088540	affected	unaffected	OK	2.11247	4.16473	1.9715	0.03085
ENSG00000106789	CORO2A	9:98120974-98192640	affected	unaffected	OK	0.860504	1.69653	1.97155	0.0076
ENSG00000260401	RP11-800A3.4	11:73238974-73242335	affected	unaffected	OK	0.687328	1.35901	1.97723	0.03475
ENSG00000182378	PLCXD1	X:276321-303356	affected	unaffected	OK	2.5711	5.08917	1.97937	0.04915
ENSG00000131788	PIAS3	1:145845628-145859836	affected	unaffected	OK	1.2151	2.41423	1.98687	0.0321
ENSG00000214425	LRRC37A4P	17:45506740-45563230	affected	unaffected	OK	2.69676	5.36083	1.98788	0.0075
ENSG00000154589	LY96	8:73991351-74029087	affected	unaffected	OK	17.5211	34.8442	1.9887	0.00795
ENSG00000173409	ARV1	1:230978980-231000595	affected	unaffected	OK	2.30337	4.60091	1.99747	0.02185
ENSG00000155846	PPARGC1B	5:149730297-149855022	affected	unaffected	OK	0.717634	1.43393	1.99813	0.03745
ENSG00000121552	CSTA	3:122325243-122341972	affected	unaffected	OK	14.5811	29.3461	2.01261	0.0042
ENSG00000092067	CEBPE	14:23117303-23119616	affected	unaffected	OK	2.03293	4.10693	2.0202	0.01655
ENSG00000158545	ZC3H18	16:88570380-88631966	affected	unaffected	OK	1.53522	3.10772	2.0243	0.0173
ENSG00000179921	GPBAR1	2:218259495-218263859	affected	unaffected	OK	2.05307	4.17322	2.03268	0.02285
ENSG00000123352	SPATS2	12:49366583-49527424	affected	unaffected	OK	1.10538	2.25058	2.03603	0.02725
ENSG00000171766	GATM	15:45361123-45402327	affected	unaffected	OK	0.909591	1.85632	2.04082	0.04055
ENSG00000164047	CAMP	3:48223346-48225491	affected	unaffected	OK	9.25249	18.8876	2.04136	0.0046
ENSG00000119777	TMEM214	2:27032909-27041695	affected	unaffected	OK	2.43973	4.99059	2.04555	0.0483
ENSG00000153130	SCOC	4:140257285-140385726	affected	unaffected	OK	5.08881	10.4163	2.0469	0.01245
ENSG00000226891	LINC01359	1:64972224-65002489	affected	unaffected	OK	3.88891	7.96681	2.0486	0.0395
ENSG00000178038	ALS2CL	3:46668996-46693704	affected	unaffected	OK	0.860939	1.76971	2.05556	0.038
ENSG00000177954	RPS27	1:153990758-153992150	affected	unaffected	OK	890.845	1836.62	2.06167	0.00345
ENSG00000255823	MTRNR2L8	11:10507886-10509189	affected	unaffected	OK	1.14435	2.36202	2.06408	0.04255
ENSG00000105193	RPS16	19:39433206-39435948	affected	unaffected	OK	52.9927	109.78	2.07161	0.0019
ENSG00000010318	PHF7	3:52410560-52423641	affected	unaffected	OK	1.85806	3.85596	2.07526	0.03905
ENSG00000197256	KANK2	19:11164266-11197791	affected	unaffected	OK	1.03706	2.15288	2.07595	0.02785
ENSG00000165304	MELK	9:36572861-36677683	affected	unaffected	OK	0.705545	1.48173	2.10012	0.0319
ENSG00000160285	LSS	21:46185078-46228824	affected	unaffected	OK	4.87632	10.2704	2.10618	0.0317
ENSG00000114942	EEF1B2	2:206114816-206162928	affected	unaffected	OK	54.0193	114.42	2.11813	0.04285
ENSG00000143977	SNRPG	2:70281361-70293771	affected	unaffected	OK	6.32982	13.4586	2.12622	0.0134
ENSG00000127184	COX7C	5:86617903-86620962	affected	unaffected	OK	50.6666	108.421	2.13989	0.0033
ENSG00000156869	FRRS1	1:99708702-99766631	affected	unaffected	OK	1.57443	3.37162	2.14148	0.032
ENSG00000187164	SHTN1	10:116828760-117126586	affected	unaffected	OK	1.71367	3.69974	2.15897	0.0091
ENSG00000280109	PLAC4	21:41167800-41282518	affected	unaffected	OK	0.659931	1.4264	2.16144	0.0242
ENSG00000170085	SIMC1	5:176238366-176345991	affected	unaffected	OK	1.78871	3.87045	2.16382	0.0209
ENSG00000172322	CLEC12A	12:9948136-10030606	affected	unaffected	OK	37.8628	82.4489	2.17757	0.00205
ENSG00000197766	CFD	19:859642-863630	affected	unaffected	OK	68.1236	149.457	2.19392	0.00025
ENSG00000183137	CEP57L1	6:109095109-109163932	affected	unaffected	OK	4.22494	9.33502	2.2095	0.0431
ENSG00000169442	CD52	1:26279175-26320523	affected	unaffected	OK	152.302	336.874	2.21189	0.00495
ENSG00000176083	ZNF683	1:26361633-26374522	affected	unaffected	OK	0.634812	1.40834	2.21852	0.03705
ENSG00000138119	MYOF	10:93306428-93482317	affected	unaffected	OK	1.9823	4.42943	2.23448	0.0078
ENSG00000100628	ASB2	14:93934152-93976791	affected	unaffected	OK	0.731242	1.64279	2.24658	0.03435
ENSG00000138036	DYNC2LI1	2:43774038-43810010	affected	unaffected	OK	0.995845	2.2536	2.26301	0.02815
ENSG00000165704	HPRT1	X:134460152-134520513	affected	unaffected	OK	2.04278	4.63135	2.26718	0.01315
ENSG00000239839	DEFA3	8:6996765-7018301	affected	unaffected	OK	30.32	68.9876	2.27532	0.0218
ENSG00000186951	PPARA	22:46150520-46243756	affected	unaffected	OK	1.92008	4.39309	2.28797	0.01005
ENSG00000182774	RPS17	15:82536752-82709914	affected	unaffected	OK	166.499	381.053	2.28861	0.0006
ENSG00000198865	CCDC152	5:42756800-42887392	affected	unaffected	OK	0.612194	1.40147	2.28926	0.04595
ENSG00000146918	NCAPG2	7:158631310-158704829	affected	unaffected	OK	3.82691	8.82189	2.30523	0.0116
ENSG00000179869	ABCA13	7:48171457-48647496	affected	unaffected	OK	0.792639	1.83033	2.30916	0.0324
ENSG00000105499	PLA2G4C	19:48047842-48110817	affected	unaffected	OK	1.21554	2.82817	2.32669	0.01
ENSG00000147604	RPL7	8:73290266-73356461	affected	unaffected	OK	131.502	307.145	2.33566	0.00065
ENSG00000268758	ADGRE4P	19:6952499-6990846	affected	unaffected	OK	3.07213	7.18105	2.33749	0.0004
ENSG00000250696	RP11-704M14.1	4:69004617-69216766	affected	unaffected	OK	2.44588	5.71977	2.33854	0.02305
ENSG00000166446	CDYL2	16:80597905-80804329	affected	unaffected	OK	1.42105	3.3264	2.3408	0.0201
ENSG00000143546	S100A8	1:153390031-153391188	affected	unaffected	OK	470.965	1108.6	2.3539	0.00085
ENSG00000163682	RPL9	4:39454123-39458948	affected	unaffected	OK	157.759	373.088	2.36492	0.00045
ENSG00000137965	IFI44	1:78649795-78664078	affected	unaffected	OK	21.0458	49.9162	2.37178	0.00105
ENSG00000090263	MRPS33	7:141002609-141015228	affected	unaffected	OK	3.32862	7.9007	2.37357	0.0198
ENSG00000276231	PIK3R6	17:8802722-8867677	affected	unaffected	OK	0.745097	1.77109	2.377	0.00485
ENSG00000259959	RP11-121C2.2	4:47593997-48040173	affected	unaffected	OK	1.75065	4.20222	2.40038	0.03115
ENSG00000163013	FBXO41	2:73254681-73284431	affected	unaffected	OK	0.577439	1.38643	2.40101	0.03125
ENSG00000164402	SEPTIN8	5:132747444-132807241	affected	unaffected	OK	1.00985	2.42604	2.40237	0.0102
ENSG00000171863	RPS7	2:3575204-3580919	affected	unaffected	OK	88.5836	213.279	2.40766	0.0004
ENSG00000265681	RPL17	18:49477249-49492523	affected	unaffected	OK	104.389	252.796	2.42168	0.0007
ENSG00000133106	EPSTI1	13:42886387-42992271	affected	unaffected	OK	8.59982	20.976	2.43912	0.00075
ENSG00000099338	CATSPERG	19:38335774-38370943	affected	unaffected	OK	1.58704	3.9302	2.47643	0.03425
ENSG00000151575	TEX9	15:56244008-56465137	affected	unaffected	OK	1.00434	2.49714	2.48635	0.02135
ENSG00000187838	TMEM256-PLSCR3	17:7380533-7404137	affected	unaffected	OK	0.822259	2.047	2.48947	0.0217
ENSG00000196683	TOMM7	7:22812627-22822852	affected	unaffected	OK	31.0914	77.4139	2.48987	0.0016
ENSG00000159904	ZNF890P	7:5121238-5144546	affected	unaffected	OK	0.631315	1.57714	2.49818	0.0297
ENSG00000169385	RNASE2	14:20955451-20956436	affected	unaffected	OK	4.06669	10.1913	2.50606	0.0037
ENSG00000204138	PHACTR4	1:28369581-28500369	affected	unaffected	OK	1.89825	4.7702	2.51295	0.00985
ENSG00000102837	OLFM4	13:53028758-53052057	affected	unaffected	OK	0.632338	1.59839	2.52776	0.01365
ENSG00000242607	RPS3AP34	8:12570349-12571130	affected	unaffected	OK	0.875031	2.22108	2.5383	0.04755
ENSG00000112299	VNN1	6:132681589-132714049	affected	unaffected	OK	4.50945	11.47	2.54356	5e-05
ENSG00000206172	HBA1	16:176679-177522	affected	unaffected	OK	15.5445	39.6198	2.5488	0.0008
ENSG00000170448	NFXL1	4:47593997-48040173	affected	unaffected	OK	5.72924	14.6738	2.56122	0.0162
ENSG00000204681	GABBR1	6:29555514-29633976	affected	unaffected	OK	2.38914	6.13977	2.56986	0.00155
ENSG00000232112	TMA7	3:48432163-48446656	affected	unaffected	OK	21.7395	55.8767	2.57029	0.00215
ENSG00000205571	SMN2	5:70049611-70078522	affected	unaffected	OK	0.854598	2.20634	2.58173	0.01095
ENSG00000203999	LINC01270	20:50292719-50321342	affected	unaffected	OK	0.532908	1.38222	2.59373	0.02665
ENSG00000105717	PBX4	19:19561706-19618916	affected	unaffected	OK	0.914834	2.38725	2.60949	0.04985
ENSG00000165895	ARHGAP42	11:100684161-100991937	affected	unaffected	OK	0.57472	1.50095	2.61163	0.0329
ENSG00000131174	COX7B	X:77899437-77907373	affected	unaffected	OK	5.4974	14.3742	2.61473	0.0017
ENSG00000198918	RPL39	X:119786503-119791643	affected	unaffected	OK	119.907	314.224	2.62055	5e-05
ENSG00000103355	PRSS33	16:2783952-2787948	affected	unaffected	OK	1.43343	3.77438	2.63311	0.01385
ENSG00000100526	CDKN3	14:54396848-54420218	affected	unaffected	OK	0.957066	2.5452	2.65938	0.0137
ENSG00000103056	SMPD3	16:68310973-68448688	affected	unaffected	OK	1.46065	3.88755	2.66154	0.005
ENSG00000196526	AFAP1	4:7754089-7940296	affected	unaffected	OK	0.581581	1.55217	2.66889	0.00355
ENSG00000226210	WASH7P	12:14521-32015	affected	unaffected	OK	1.01156	2.7025	2.67161	0.00315
ENSG00000145425	RPS3A	4:151099572-151325632	affected	unaffected	OK	151.386	406.69	2.68645	0.0004
ENSG00000091181	IL5RA	3:2098812-3126613	affected	unaffected	OK	3.97462	10.6801	2.68708	0.00035
ENSG00000138738	PRDM5	4:120684918-120922870	affected	unaffected	OK	1.81929	4.88935	2.68751	0.00055
ENSG00000180574	EIF2S3L	12:10505601-10523135	affected	unaffected	OK	0.636336	1.73174	2.72142	0.02
ENSG00000200795	RNU4-1	12:120293096-120293237	affected	unaffected	OK	244.733	667.047	2.72561	0.0119
ENSG00000235111	RP1-29C18.8	22:49414523-49657542	affected	unaffected	OK	1.58421	4.32718	2.73146	0.01135
ENSG00000270011	ZNF559-ZNF177	19:9323771-9382617	affected	unaffected	OK	0.898975	2.46039	2.73688	0.0142
ENSG00000188536	HBA2	16:172846-173710	affected	unaffected	OK	100.291	275.21	2.74409	0.00015
ENSG00000184060	ADAP2	17:30897335-30959322	affected	unaffected	OK	1.48219	4.0913	2.76031	0.02285
ENSG00000112759	SLC29A1	6:44219504-44234151	affected	unaffected	OK	0.996954	2.76119	2.76962	0.0046
ENSG00000179914	ITLN1	1:160876538-160885170	affected	unaffected	OK	1.17588	3.27368	2.78404	0.00725
ENSG00000198840	MT-ND3	MT:10058-10404	affected	unaffected	OK	14.3701	40.2559	2.80137	0.01125
ENSG00000138326	RPS24	10:78033759-78056812	affected	unaffected	OK	143.494	402.116	2.80234	0.00025
ENSG00000230606	AC159540.1	2:97416164-97434847	affected	unaffected	OK	0.58998	1.65699	2.80854	0.0054
ENSG00000125691	RPL23	17:38847864-38853843	affected	unaffected	OK	84.8004	238.704	2.81489	0.00035
ENSG00000105926	MPP6	7:24573267-24694193	affected	unaffected	OK	6.17848	17.6103	2.85025	0.00335
ENSG00000265185	SNORD3B-1	17:19061911-19062669	affected	unaffected	OK	13.8723	39.6636	2.8592	0.03615
ENSG00000081923	ATP8B1	18:57630301-57803101	affected	unaffected	OK	0.827421	2.41213	2.91525	0.0248
ENSG00000167535	CACNB3	12:48813793-48828941	affected	unaffected	OK	0.489089	1.43087	2.92557	0.00295
ENSG00000137959	IFI44L	1:78619921-78646145	affected	unaffected	OK	14.2164	41.7205	2.93467	0.0004
ENSG00000142089	IFITM3	11:318639-330122	affected	unaffected	OK	14.9987	44.0659	2.93797	0.0004
ENSG00000240859	AC093627.10	7:149596-155465	affected	unaffected	OK	0.558903	1.65422	2.95976	0.0268
ENSG00000156467	UQCRB	8:96225919-96238034	affected	unaffected	OK	10.3003	30.6202	2.97275	0.00295
ENSG00000276819	TRBV15	7:142592927-142593473	affected	unaffected	OK	1.8325	5.62404	3.06905	0.02895
ENSG00000251364	CTD-2516F10.2	11:7238777-7512515	affected	unaffected	OK	1.81745	5.5812	3.0709	0.01765
ENSG00000169679	BUB1	2:110637697-110678114	affected	unaffected	OK	1.35021	4.21425	3.1212	0.0031
ENSG00000211673	IGLV3-1	22:22880705-22881396	affected	unaffected	OK	2.75364	8.64663	3.14008	0.01845
ENSG00000214960	ISPD	7:16087526-16421322	affected	unaffected	OK	0.621462	1.98803	3.19895	0.01625
ENSG00000165949	IFI27	14:94104835-94116698	affected	unaffected	OK	4.23255	13.6639	3.22829	0.0012
ENSG00000152763	WDR78	1:66812884-66924887	affected	unaffected	OK	0.484233	1.65687	3.42164	0.01795
ENSG00000063127	SLC6A16	19:49289637-49325225	affected	unaffected	OK	0.536279	1.84362	3.43779	0.02115
ENSG00000134321	RSAD2	2:6840569-6898239	affected	unaffected	OK	12.7579	44.0132	3.44989	0.00055
ENSG00000167618	LAIR2	19:54497878-54510687	affected	unaffected	OK	1.06678	3.7351	3.50127	0.01345
ENSG00000078114	NEBL	10:20779972-21175048	affected	unaffected	OK	0.516137	1.82747	3.54069	0.01645
ENSG00000131203	IDO1	8:39902274-40016391	affected	unaffected	OK	2.35112	8.65992	3.68333	0.0002
ENSG00000234782	TPT1P9	9:118082868-118083382	affected	unaffected	OK	0.577063	2.2392	3.88033	0.0456
ENSG00000121577	POPDC2	3:119636456-119677454	affected	unaffected	OK	0.617583	2.49794	4.04469	0.0296
ENSG00000260075	NSFP1	17:46372854-46487141	affected	unaffected	OK	0.455362	1.87313	4.11348	0.00525
ENSG00000105205	CLC	19:39731249-39738028	affected	unaffected	OK	24.9669	104.385	4.18095	5e-05
ENSG00000211459	MT-RNR1	MT:647-1601	affected	unaffected	OK	65.9324	276.511	4.19386	0.0017
ENSG00000161970	RPL26	17:8365562-8383213	affected	unaffected	OK	78.3649	330.114	4.21254	5e-05
ENSG00000071082	RPL31	2:100820151-101270316	affected	unaffected	OK	64.6401	280.208	4.3349	0.0144
ENSG00000137970	RPL7P9	1:96678873-96679620	affected	unaffected	OK	0.454015	2.0285	4.46791	0.03025
ENSG00000237541	HLA-DQA2	6:32741341-32747215	affected	unaffected	OK	1.01915	4.71991	4.63121	0.00075
ENSG00000101132	PFDN4	20:54207846-54228052	affected	unaffected	OK	1.10417	5.37639	4.86915	0.0022
ENSG00000109475	RPL34	4:108620565-108630412	affected	unaffected	OK	62.4398	305.273	4.88907	0.0002
ENSG00000244734	HBB	11:5225463-5229395	affected	unaffected	OK	72.3511	367.02	5.07276	0.0002
ENSG00000188243	COMMD6	13:75525218-75549439	affected	unaffected	OK	4.93124	25.0777	5.0855	5e-05
ENSG00000227775	RP1-283E3.4	1:1702729-1745992	affected	unaffected	OK	0.763865	3.96878	5.19563	0.03535
ENSG00000123838	C4BPA	1:207104261-207144972	affected	unaffected	OK	0.60917	3.30137	5.41946	0.0006
ENSG00000269028	MTRNR2L12	3:96617187-96618236	affected	unaffected	OK	0.503055	2.8593	5.6839	0.00435
ENSG00000234797	RPS3AP6	15:59768351-59769146	affected	unaffected	OK	0.70535	4.38931	6.22287	0.00385
ENSG00000259488	RP11-154J22.1	15:48312352-48343373	affected	unaffected	OK	1.33462	10.5636	7.91506	0.02655
ENSG00000260404	RP11-384K6.6	4:118591772-118633729	affected	unaffected	OK	0.693064	5.7459	8.29056	5e-05
ENSG00000181126	HLA-V	6:29790953-29797811	affected	unaffected	OK	0.198167	1.77142	8.93904	0.03295
ENSG00000189223	PAX8-AS1	2:113211521-113278950	affected	unaffected	OK	0.606896	5.6109	9.24524	0.01
ENSG00000125618	PAX8	2:113211521-113278950	affected	unaffected	OK	0.148504	2.23395	15.043	0.00095
ENSG00000074803	SLC12A1	15:48189036-48304078	affected	unaffected	OK	1.28016	19.4248	15.1737	5e-05
ENSG00000199347	RNU5E-1	1:11908151-11908271	affected	unaffected	OK	0	63.402		0.0099
ENSG00000200156	RNU5B-1	15:65304676-65304792	affected	unaffected	OK	0	77.1612		0.0121
ENSG00000207217	SNORA42	7:6009244-6059230	affected	unaffected	OK	0	33.804		0.0467
ENSG00000207392	SNORA20	6:159669056-159789749	affected	unaffected	OK	0	47.5036		0.04185
ENSG00000207501	RNVU1-14	1:145281115-145281462	affected	unaffected	OK	0	7.27258		0.0421
ENSG00000221676	RNU6ATAC	9:134164438-134164564	affected	unaffected	OK	0	51.8622		0.0016
ENSG00000222389	RNU2-28P	3:81489698-81762161	affected	unaffected	OK	0	4.97713		0.0419
ENSG00000225364	ATP6V0E1P1	5:132875378-132963634	affected	unaffected	OK	0	3.87561		0.03025
ENSG00000238151	MLLT10P1	20:30403122-30403384	affected	unaffected	OK	0	1.75103		0.0006
ENSG00000239576	COX6CP14	3:49724293-49786542	affected	unaffected	OK	0	5.87158		0.0393
ENSG00000240098	RN7SL351P	11:126202093-126278131	affected	unaffected	OK	0	2.05111		0.02335
ENSG00000240750	RN7SL559P	1:27970343-28088696	affected	unaffected	OK	0	2.23239		0.0274
ENSG00000243243	AC073130.3	7:116209233-116508541	affected	unaffected	OK	0	1.40121		0.0043
ENSG00000243313	RN7SL285P	6:37819498-38154624	affected	unaffected	OK	0	3.5045		0.02865
ENSG00000244398	RP11-466H18.1	11:16778294-17053024	affected	unaffected	OK	0	3.40283		0.02655
ENSG00000244451	RPL34P21	11:130069836-130144811	affected	unaffected	OK	0	2.39474		0.0406
ENSG00000256148	RP11-809N8.5	11:73400486-73598189	affected	unaffected	OK	0	10.9554		0.0308
ENSG00000259235	RP11-605F22.2	15:48189036-48304078	affected	unaffected	OK	0	2.04009		0.0104
ENSG00000260035	CTD-2651B20.6	15:45092649-45201175	affected	unaffected	OK	0	2.9694		0.0221
ENSG00000267590	NDUFA3P1	19:44207546-44305046	affected	unaffected	OK	0	4.16525		0.0295
ENSG00000269987	RP3-430N8.11	22:30970676-30979395	affected	unaffected	OK	0	1.75279		0.0395
ENSG00000270103	RNU11	1:28648599-28648733	affected	unaffected	OK	0	25.5714		0.04965
ENSG00000275418	RP11-126O1.6	18:58659857-58660524	affected	unaffected	OK	0	2.3237		0.0001
ENSG00000276345	AC004556.1	KI270721.1:2584-11802	affected	unaffected	OK	0	1.93881		5e-05
ENSG00000277610	RNVU1-4	1:120913150-121052167	affected	unaffected	OK	0	8.82388		0.0395
ENSG00000278371	AL442127.1	13:106541672-106568164	affected	unaffected	OK	0	6.72073		0.0372
ENSG00000283125	RP11-299P2.2	18:63123345-63320128	affected	unaffected	OK	0	1.7566		0.03935
ENSG00000011052	NME1-NME2	17:51153535-51171747	affected	unaffected	OK	1.93848	0		0.00055
ENSG00000212579	SNORA40	6:35573584-35728583	affected	unaffected	OK	138.82	0		0.03135
ENSG00000229646	RP11-330A16.1	6:14597513-14599690	affected	unaffected	OK	20.8711	0		0.03115
ENSG00000229979	U82670.9	X:153052149-153052413	affected	unaffected	OK	1.64758	0		0.0001
ENSG00000233138	RP1-67K17.3	6:142748442-142945201	affected	unaffected	OK	2.16869	0		0.04335
ENSG00000248840	RP11-357G3.2	4:3293027-3439913	affected	unaffected	OK	1.88138	0		0.00625
ENSG00000280964	AL512384.1	6:25732496-25732827	affected	unaffected	OK	20.6383	0		0.0247
Upregulated Genes
gene_id	gene	locus	sample_1	sample_2	status	value_1(FPKM)	value_2(FPKM)	Fold change	p_value
ENSG00000128683	GAD1	2:170813212-170861151	affected	unaffected	OK	5.76303	0.260076	22.159	0.0154
ENSG00000269896	RP4-740C4.5	1:2321252-2391707	affected	unaffected	OK	3.78466	0.202419	18.6972	0.0368
ENSG00000211896	IGHG1	14:105736342-105743071	affected	unaffected	OK	55.2526	6.21832	8.88548	5e-05
ENSG00000244437	IGKV3-15	2:89085176-89085787	affected	unaffected	OK	94.5067	14.4386	6.54539	5e-05
ENSG00000100116	GCAT	22:37807904-37817176	affected	unaffected	OK	15.6129	2.59018	6.02771	5e-05
ENSG00000211959	IGHV4-39	14:106421710-106422218	affected	unaffected	OK	43.7458	8.65342	5.05531	5e-05
ENSG00000036448	MYOM2	8:2045039-2165552	affected	unaffected	OK	90.6959	20.7805	4.36448	0.00035
ENSG00000230615	RP5-1198O20.4	1:43991358-44115913	affected	unaffected	OK	17.8814	4.4287	4.03761	0.0016
ENSG00000196502	SULT1A1	16:28605195-28623625	affected	unaffected	OK	59.3134	14.7613	4.01817	5e-05
ENSG00000277632	CCL3	17:36072865-36090169	affected	unaffected	OK	8.17054	2.06225	3.96195	0.00285
ENSG00000089169	RPH3A	12:112570379-112898881	affected	unaffected	OK	2.41426	0.665969	3.6252	0.0001
ENSG00000244116	IGKV2-28	2:89221697-89222461	affected	unaffected	OK	5.76335	1.60268	3.59607	0.04825
ENSG00000087085	ACHE	7:100889993-100896974	affected	unaffected	OK	1.88608	0.539002	3.49921	0.01185
ENSG00000169583	CLIC3	9:136994634-136996803	affected	unaffected	OK	3.06986	0.938483	3.27109	0.0221
ENSG00000197165	SULT1A2	16:28591942-28597109	affected	unaffected	OK	1.61243	0.501643	3.21429	0.02065
ENSG00000164692	COL1A2	7:94394560-94431232	affected	unaffected	OK	1.8029	0.566167	3.1844	0.0203
ENSG00000167103	PIP5KL1	9:127920878-127930797	affected	unaffected	OK	1.73953	0.559278	3.11031	0.01235
ENSG00000167994	RAB3IL1	11:61897300-61920269	affected	unaffected	OK	6.41187	2.09325	3.06312	0.00715
ENSG00000095321	CRAT	9:129094809-129148946	affected	unaffected	OK	5.61012	1.864	3.00972	0.014
ENSG00000122035	RASL11A	13:27270326-27273690	affected	unaffected	OK	3.54428	1.18307	2.99584	0.0368
ENSG00000184292	TACSTD2	1:58575422-58577773	affected	unaffected	OK	2.124	0.712942	2.97921	0.0152
ENSG00000184113	CLDN5	22:19523023-19527545	affected	unaffected	OK	7.06149	2.39021	2.95435	0.0026
ENSG00000172889	EGFL7	9:136648609-136672678	affected	unaffected	OK	2.4812	0.846916	2.92969	0.01085
ENSG00000169439	SDC2	8:96493350-96611780	affected	unaffected	OK	5.73256	1.99908	2.86761	0.02765
ENSG00000160179	ABCG1	21:42199688-42297244	affected	unaffected	OK	29.0725	10.365	2.80486	5e-05
ENSG00000258819	RP11-7F17.3	14:77041063-77086446	affected	unaffected	OK	17.7275	6.3398	2.79622	0.0087
ENSG00000108309	RUNDC3A	17:44299573-44318671	affected	unaffected	OK	48.5134	17.4913	2.77358	0.00115
ENSG00000114770	ABCC5	3:183919933-184018015	affected	unaffected	OK	54.1496	20.3833	2.65658	5e-05
ENSG00000179455	MKRN3	15:23565677-23630075	affected	unaffected	OK	2.9595	1.11508	2.65408	0.01375
ENSG00000214076	CPSF1P1	22:32205114-32273110	affected	unaffected	OK	1.75897	0.669276	2.62815	0.011
ENSG00000137267	TUBB2A	6:3153668-3157526	affected	unaffected	OK	24.8992	9.67633	2.57321	0.00035
ENSG00000180537	RNF182	6:13924445-13980302	affected	unaffected	OK	6.21159	2.43042	2.55577	0.00155
ENSG00000162366	PDZK1IP1	1:47183592-47191044	affected	unaffected	OK	64.827	25.4023	2.552	0.0001
ENSG00000156414	TDRD9	14:103928461-104052667	affected	unaffected	OK	6.28807	2.47501	2.54062	0.0057
ENSG00000022556	NLRP2	19:54923508-55001142	affected	unaffected	OK	3.17959	1.25414	2.53527	0.01245
ENSG00000197993	KEL	7:142941113-142962681	affected	unaffected	OK	3.87887	1.55752	2.4904	0.01645
ENSG00000109272	PF4V1	4:73853188-73854155	affected	unaffected	OK	6.67754	2.68163	2.49011	0.02845
ENSG00000169902	TPST1	7:66205198-66490108	affected	unaffected	OK	17.5606	7.20939	2.43579	0.00265
ENSG00000236304	AP001189.4	11:76657055-76670747	affected	unaffected	OK	6.34714	2.61076	2.43115	0.0031
ENSG00000130396	MLLT4	6:167826921-167972023	affected	unaffected	OK	17.8711	7.39014	2.41823	0.00205
ENSG00000102362	SYTL4	X:100674490-100732123	affected	unaffected	OK	3.04534	1.2781	2.3827	0.0441
ENSG00000169994	MYO7B	2:127535801-127637729	affected	unaffected	OK	2.6767	1.13792	2.35228	0.0337
ENSG00000169413	RNASE6	14:20781050-20782467	affected	unaffected	OK	80.6706	34.3011	2.35184	0.0001
ENSG00000140876	NUDT7	16:77722491-77743000	affected	unaffected	OK	7.24959	3.09416	2.34299	0.01175
ENSG00000105610	KLF1	19:12884422-12887181	affected	unaffected	OK	53.3319	23.0069	2.3181	0.0003
ENSG00000174885	NLRP6	11:278364-285359	affected	unaffected	OK	20.3586	8.7881	2.31662	0.00025
ENSG00000198178	CLEC4C	12:7729414-7751605	affected	unaffected	OK	6.51015	2.83157	2.29913	0.01325
ENSG00000250510	GPR162	12:6821544-6839851	affected	unaffected	OK	4.65381	2.04832	2.27201	0.0268
ENSG00000005961	ITGA2B	17:44372179-44389505	affected	unaffected	OK	13.6171	6.05072	2.25049	0.0022
ENSG00000104892	KLC3	19:45333433-45370918	affected	unaffected	OK	13.2735	5.91404	2.2444	0.02405
ENSG00000007516	BAIAP3	16:1333600-1351911	affected	unaffected	OK	3.9868	1.79839	2.21686	0.0385
ENSG00000122679	RAMP3	7:45157790-45186302	affected	unaffected	OK	1.84809	0.834177	2.21547	0.0451
ENSG00000177324	BEND2	X:18162930-18220883	affected	unaffected	OK	4.63326	2.09303	2.21365	0.00085
ENSG00000145730	PAM	5:102753980-103031105	affected	unaffected	OK	68.0001	30.9879	2.19441	0.0017
ENSG00000086506	HBQ1	16:180452-181181	affected	unaffected	OK	7.59124	3.48242	2.17988	0.03915
ENSG00000214595	EML6	2:54723498-54972025	affected	unaffected	OK	4.00228	1.84992	2.16349	0.0211
ENSG00000011028	MRC2	17:62626030-62693597	affected	unaffected	OK	26.4385	12.2654	2.15554	0.00495
ENSG00000128309	MPST	22:37010858-37029822	affected	unaffected	OK	17.6325	8.25363	2.13634	0.03585
ENSG00000163737	PF4	4:73981076-73982124	affected	unaffected	OK	161.164	75.5647	2.13279	0.0001
ENSG00000154188	ANGPT1	8:107249481-107498055	affected	unaffected	OK	6.39874	3.00751	2.12759	0.0447
ENSG00000167671	UBXN6	19:4402661-4457822	affected	unaffected	OK	264.42	124.285	2.12753	0.0023
ENSG00000259207	ITGB3	17:47253845-47441312	affected	unaffected	OK	44.5331	21.012	2.11942	0.00335
ENSG00000104903	LYL1	19:13099032-13103161	affected	unaffected	OK	101.58	47.9556	2.1182	0.0003
ENSG00000166091	CMTM5	14:23376807-23379772	affected	unaffected	OK	10.3151	4.87079	2.11775	0.01945
ENSG00000246548	RP11-7F17.5	14:77041063-77086446	affected	unaffected	OK	5.28414	2.49527	2.11766	0.02135
ENSG00000158850	B4GALT3	1:161166409-161178013	affected	unaffected	OK	22.5528	10.7633	2.09533	0.0257
ENSG00000116991	SIPA1L2	1:232397964-232561558	affected	unaffected	OK	19.5848	9.36375	2.09155	0.00525
ENSG00000189337	KAZN	1:14598703-15152464	affected	unaffected	OK	2.92884	1.40126	2.09016	0.0436
ENSG00000248810	RP11-362F19.1	4:141319449-141332618	affected	unaffected	OK	22.4694	10.7626	2.08772	0.0043
ENSG00000167705	RILP	17:1646144-1650077	affected	unaffected	OK	44.3575	21.2475	2.08765	0.0004
ENSG00000088992	TESC	12:117038922-117099479	affected	unaffected	OK	125.531	60.1585	2.08667	0.0012
ENSG00000177697	CD151	11:818901-842545	affected	unaffected	OK	20.0214	9.61826	2.0816	0.0128
ENSG00000255801	RP11-561P12.5	12:8548360-8567613	affected	unaffected	OK	10.4919	5.07957	2.0655	0.0293
ENSG00000091986	CCDC80	3:112596793-112649530	affected	unaffected	OK	1.32953	0.646297	2.05714	0.01905
ENSG00000138829	FBN2	5:128257908-129033642	affected	unaffected	OK	3.28319	1.60428	2.04652	0.0235
ENSG00000196890	HIST3H2BB	1:228458106-228460470	affected	unaffected	OK	21.3531	10.4841	2.03672	0.001
ENSG00000085117	CD82	11:44564426-44620363	affected	unaffected	OK	39.6674	19.5372	2.03035	0.0104
ENSG00000093134	VNN3	6:132722786-132734765	affected	unaffected	OK	108.45	53.8719	2.01312	0.003
ENSG00000132819	RBM38	20:57384159-57409333	affected	unaffected	OK	253.793	127.698	1.98744	0.0035
ENSG00000073464	CLCN4	X:10156944-10237660	affected	unaffected	OK	3.58272	1.80482	1.98509	0.0033
ENSG00000063241	ISOC2	19:55452984-55462343	affected	unaffected	OK	3.63703	1.83319	1.98399	0.03385
ENSG00000135924	DNAJB2	2:219279266-219286900	affected	unaffected	OK	83.371	42.1726	1.9769	0.00275
ENSG00000099804	CDC34	19:531711-542092	affected	unaffected	OK	172.576	87.5175	1.97191	0.00105
ENSG00000185291	IL3RA	X:1336615-1382689	affected	unaffected	OK	7.77662	3.95329	1.96713	0.0048
ENSG00000115604	IL18R1	2:102311501-102398775	affected	unaffected	OK	27.1221	13.8035	1.96487	0.01985
ENSG00000215030	RPL13P12	17:17383376-17384012	affected	unaffected	OK	56.8819	28.9864	1.96237	0.00245
ENSG00000124491	F13A1	6:6144084-6321013	affected	unaffected	OK	99.719	51.3419	1.94225	0.0017
ENSG00000271303	SRXN1	20:646614-676179	affected	unaffected	OK	65.5739	33.801	1.94	0.00085
ENSG00000169704	GP9	3:129060766-129062406	affected	unaffected	OK	18.6431	9.67426	1.92708	0.00875
ENSG00000233429	HOTAIRM1	7:27092992-27100265	affected	unaffected	OK	22.6983	11.78	1.92685	0.0191
ENSG00000229663	AL672296.1	1:248771634-248773792	affected	unaffected	OK	4.98577	2.58933	1.9255	0.0172
ENSG00000115758	ODC1	2:10439967-10448504	affected	unaffected	OK	155.774	81.1086	1.92055	0.00285
ENSG00000204580	DDR1	6:30876420-30900156	affected	unaffected	OK	2.51198	1.30877	1.91934	0.0067
ENSG00000184500	PROS1	3:93873032-93974066	affected	unaffected	OK	5.16726	2.69629	1.91643	0.0102
ENSG00000140479	PCSK6	15:101295418-101525202	affected	unaffected	OK	3.46559	1.81068	1.91397	0.0217
ENSG00000128311	TST	22:37010858-37029822	affected	unaffected	OK	21.4826	11.2712	1.90598	0.02375
ENSG00000189060	H1F0	22:37805092-37807436	affected	unaffected	OK	8.36129	4.38999	1.90463	0.00565
ENSG00000103194	USP10	16:84699977-84779922	affected	unaffected	OK	99.6184	52.4502	1.8993	0.01665
ENSG00000136840	ST6GALNAC4	9:127907885-127917038	affected	unaffected	OK	16.7412	8.87181	1.88701	0.01245
ENSG00000165886	UBTD1	10:97498867-97571209	affected	unaffected	OK	2.77053	1.47359	1.88012	0.04435
ENSG00000174175	SELP	1:169588848-169630193	affected	unaffected	OK	8.23518	4.38412	1.87841	0.00645
ENSG00000171611	PTCRA	6:42915988-42925835	affected	unaffected	OK	9.29763	4.95427	1.87669	0.03585
ENSG00000164849	GPR146	7:996985-1138260	affected	unaffected	OK	27.0997	14.4557	1.87468	0.0391
ENSG00000196549	MME	3:155024123-155183729	affected	unaffected	OK	314.424	168.428	1.86682	0.01145
ENSG00000102445	KIAA0226L	13:46341999-46438190	affected	unaffected	OK	44.3519	23.833	1.86095	0.00685
ENSG00000206177	HBM	16:152686-166768	affected	unaffected	OK	37.147	20.0086	1.85655	0.0164
ENSG00000138867	GUCD1	22:24540422-24629005	affected	unaffected	OK	139.712	75.7005	1.84558	0.01215
ENSG00000115590	IL1R2	2:101991843-102028544	affected	unaffected	OK	83.5086	45.6806	1.8281	0.0046
ENSG00000204136	GGTA1P	9:121375240-121500027	affected	unaffected	OK	7.74238	4.23808	1.82686	0.01965
ENSG00000256937	KRT17P8	12:9127782-9128645	affected	unaffected	OK	19.9354	10.9166	1.82615	0.0076
ENSG00000133048	CHI3L1	1:203178930-203186749	affected	unaffected	OK	50.2409	27.5455	1.82393	0.01125
ENSG00000164181	ELOVL7	5:60751790-60844389	affected	unaffected	OK	13.1105	7.21506	1.8171	0.02405
ENSG00000134548	SPX	12:21526306-21604847	affected	unaffected	OK	4.11417	2.27349	1.80963	0.03935
ENSG00000138722	MMRN1	4:89879531-89954629	affected	unaffected	OK	7.3336	4.05484	1.8086	0.0042
ENSG00000178996	SNX18	5:54517758-54546585	affected	unaffected	OK	79.3243	43.9596	1.80448	0.00635
ENSG00000103196	CRISPLD2	16:84819983-84920768	affected	unaffected	OK	42.7286	23.685	1.80404	0.0015
ENSG00000158050	DUSP2	2:96143165-96145440	affected	unaffected	OK	13.2597	7.36835	1.79954	0.01305
ENSG00000221869	CEBPD	8:47736908-47739086	affected	unaffected	OK	64.2323	35.9605	1.78619	0.0017
ENSG00000051523	CYBA	16:88643282-88651152	affected	unaffected	OK	684.197	384.44	1.77972	0.0044
ENSG00000105701	FKBP8	19:18531612-18544077	affected	unaffected	OK	522.438	293.986	1.77708	0.0322
ENSG00000100985	MMP9	20:46008907-46060152	affected	unaffected	OK	23.2069	13.0632	1.77651	0.00705
ENSG00000184602	SNN	16:11668413-11744506	affected	unaffected	OK	48.8631	27.536	1.77452	0.00535
ENSG00000183598	HIST2H3D	1:149813270-149813681	affected	unaffected	OK	47.1017	26.5554	1.77372	0.0248
ENSG00000143774	GUK1	1:228139961-228148984	affected	unaffected	OK	1113.12	629.947	1.767	0.02625
ENSG00000174132	FAM174A	5:100535304-100586741	affected	unaffected	OK	26.6083	15.0624	1.76654	0.01615
ENSG00000185950	IRS2	13:109752697-109808252	affected	unaffected	OK	10.1012	5.74427	1.75848	0.00305
ENSG00000119669	IRF2BPL	14:77024542-77031572	affected	unaffected	OK	11.9245	6.82222	1.74789	0.00795
ENSG00000176749	CDK5R1	17:32486618-32491256	affected	unaffected	OK	5.43504	3.11228	1.74632	0.0243
ENSG00000132965	ALOX5AP	13:30713477-30764426	affected	unaffected	OK	191.691	109.939	1.74361	0.0031
ENSG00000198478	SH3BGRL2	6:79631282-79703659	affected	unaffected	OK	24.6525	14.249	1.73012	0.00445
ENSG00000170892	TSEN34	19:54189937-54194536	affected	unaffected	OK	84.9881	49.1912	1.72771	0.00405
ENSG00000196998	WDR45	X:49071155-49101170	affected	unaffected	OK	83.5383	48.5636	1.72018	0.00415
ENSG00000165029	ABCA1	9:104781001-104928892	affected	unaffected	OK	27.442	15.9735	1.71797	0.02275
ENSG00000076662	ICAM3	19:10304802-10339823	affected	unaffected	OK	291.419	169.733	1.71693	0.01975
ENSG00000177156	TALDO1	11:747328-765024	affected	unaffected	OK	454.387	264.676	1.71677	0.00955
ENSG00000184990	SIVA1	14:104753099-104768494	affected	unaffected	OK	43.7976	25.7019	1.70406	0.01445
ENSG00000182885	ADGRG3	16:57668186-57731805	affected	unaffected	OK	30.2014	17.7729	1.6993	0.01495
ENSG00000130165	ELOF1	19:11551146-11559236	affected	unaffected	OK	19.435	11.4669	1.69488	0.02045
ENSG00000145491	ROPN1L	5:10441289-10472029	affected	unaffected	OK	14.8325	8.76112	1.69299	0.0327
ENSG00000062282	DGAT2	11:75758454-75803415	affected	unaffected	OK	72.8222	43.0698	1.69079	0.00755
ENSG00000117410	ATP6V0B	1:43974486-43978295	affected	unaffected	OK	280.387	165.913	1.68997	0.0102
ENSG00000214253	FIS1	7:101239457-101252316	affected	unaffected	OK	89.3854	53.0092	1.68622	0.00735
ENSG00000139832	RAB20	13:110523065-110561733	affected	unaffected	OK	6.41897	3.81279	1.68353	0.0366
ENSG00000198858	R3HDM4	19:896502-913245	affected	unaffected	OK	309.198	183.698	1.68318	0.0156
ENSG00000102145	GATA1	X:48786553-48794311	affected	unaffected	OK	18.2402	10.9021	1.67309	0.01625
ENSG00000134686	PHC2	1:33306765-33431052	affected	unaffected	OK	45.9367	27.5016	1.67033	0.0324
ENSG00000131069	ACSS2	20:34844719-34927962	affected	unaffected	OK	11.276	6.7703	1.66551	0.038
ENSG00000140859	KIFC3	16:57758216-57863053	affected	unaffected	OK	4.17936	2.50999	1.66509	0.04165
ENSG00000178537	SLC25A20	3:48856930-48898993	affected	unaffected	OK	28.3439	17.05	1.6624	0.0164
ENSG00000184260	HIST2H2AC	1:149886974-149887364	affected	unaffected	OK	341.806	205.678	1.66185	0.0071
ENSG00000197057	DTHD1	4:36281621-36392410	affected	unaffected	OK	12.3529	7.43976	1.6604	0.01295
ENSG00000132405	TBC1D14	4:6909241-7057952	affected	unaffected	OK	67.9624	40.9681	1.65891	0.02805
ENSG00000198948	MFAP3L	4:169981746-170033031	affected	unaffected	OK	16.3793	9.8955	1.65523	0.0288
ENSG00000125910	S1PR4	19:3172345-3180332	affected	unaffected	OK	140.384	84.8282	1.65493	0.0053
ENSG00000236438	FAM157A	3:198153286-198222513	affected	unaffected	OK	15.0553	9.12069	1.65068	0.04705
ENSG00000160410	SHKBP1	19:40576850-40591399	affected	unaffected	OK	55.36	33.5428	1.65043	0.0214
ENSG00000167657	DAPK3	19:3958452-3971123	affected	unaffected	OK	13.1005	7.96228	1.64532	0.04595
ENSG00000182511	FES	15:90883694-90895776	affected	unaffected	OK	55.1707	33.5545	1.64421	0.0128
ENSG00000126432	PRDX5	11:64318087-64321811	affected	unaffected	OK	117.779	72.1357	1.63275	0.01225
ENSG00000275074	NUDT18	8:22106871-22109419	affected	unaffected	OK	6.69551	4.10412	1.63141	0.04465
ENSG00000186205	MARCHF1	1:220786758-220819657	affected	unaffected	OK	28.6569	17.5741	1.63064	0.0416
ENSG00000149150	SLC43A1	11:57484533-57515786	affected	unaffected	OK	4.98973	3.06754	1.62662	0.0493
ENSG00000164116	GUCY1A3	4:155666710-155732349	affected	unaffected	OK	5.27586	3.24871	1.62399	0.02195
ENSG00000246705	H2AFJ	12:14774382-14778002	affected	unaffected	OK	42.5868	26.3549	1.6159	0.02875
ENSG00000100034	PPM1F	22:21919419-21982816	affected	unaffected	OK	45.2205	27.9979	1.61514	0.03245
ENSG00000175040	CHST2	3:143119330-143131893	affected	unaffected	OK	12.7386	7.89149	1.61422	0.00995
ENSG00000133069	TMCC2	1:205228175-205273343	affected	unaffected	OK	10.1259	6.29172	1.6094	0.0398
ENSG00000107262	BAG1	9:33218364-33264761	affected	unaffected	OK	264.171	164.246	1.60838	0.04555
ENSG00000174744	BRMS1	11:66330241-66345125	affected	unaffected	OK	18.87	11.738	1.6076	0.0248
ENSG00000101474	APMAP	20:24962924-24992979	affected	unaffected	OK	98.0211	61.167	1.60252	0.0185
ENSG00000022267	FHL1	X:136146701-136211359	affected	unaffected	OK	10.6184	6.65593	1.59533	0.01625
ENSG00000088826	SMOX	20:4120979-4187747	affected	unaffected	OK	8.58162	5.3923	1.59146	0.0443
ENSG00000175137	SH3BP5L	1:248810445-248826633	affected	unaffected	OK	26.6401	16.8324	1.58267	0.03335
ENSG00000180138	CSNK1A1L	13:37103258-37105664	affected	unaffected	OK	14.624	9.24921	1.58111	0.025
ENSG00000090013	BLVRB	19:40447788-40465840	affected	unaffected	OK	475.245	301.217	1.57775	0.044
ENSG00000170458	CD14	5:140631727-140633701	affected	unaffected	OK	138.478	87.9538	1.57444	0.0205
ENSG00000137193	PIM1	6:37170202-37175426	affected	unaffected	OK	255.671	163.12	1.56738	0.0407
ENSG00000169223	LMAN2	5:177331561-177351852	affected	unaffected	OK	83.0519	53.0085	1.56677	0.0324
ENSG00000160783	PMF1	1:156212981-156248117	affected	unaffected	OK	27.1381	17.3666	1.56266	0.033
ENSG00000163464	CXCR1	2:218162844-218166995	affected	unaffected	OK	206.214	132.784	1.55301	0.0488
ENSG00000135838	NPL	1:182789292-182830384	affected	unaffected	OK	67.3979	43.5985	1.54588	0.03185
ENSG00000128266	GNAZ	22:23059414-23145021	affected	unaffected	OK	6.22266	4.03924	1.54055	0.0428
ENSG00000141985	SH3GL1	19:4360369-4400547	affected	unaffected	OK	8.48669	5.51127	1.53988	0.03745
ENSG00000188229	TUBB4B	9:137241212-137247770	affected	unaffected	OK	48.3151	31.4061	1.5384	0.02105
ENSG00000125734	GPR108	19:6677703-6737603	affected	unaffected	OK	18.238	11.8557	1.53833	0.04235
ENSG00000164674	SYTL3	6:158650013-158764876	affected	unaffected	OK	18.6378	12.1324	1.5362	0.04945
ENSG00000256235	SMIM3	5:150777945-150796734	affected	unaffected	OK	8.3991	5.47675	1.53359	0.0428
ENSG00000142405	NLRP12	19:53793602-53824394	affected	unaffected	OK	39.2435	25.6178	1.53189	0.02845
ENSG00000100300	TSPO	22:43151513-43163242	affected	unaffected	OK	242.025	158.323	1.52868	0.02475
ENSG00000228474	OST4	2:27042363-27071773	affected	unaffected	OK	304.409	199.425	1.52643	0.03375
ENSG00000175756	AURKAIP1	1:1373729-1375495	affected	unaffected	OK	45.4842	29.8153	1.52553	0.03735
ENSG00000114573	ATP6V1A	3:113746871-113812056	affected	unaffected	OK	89.1541	58.5898	1.52167	0.03905
ENSG00000083444	PLOD1	1:11934204-11975538	affected	unaffected	OK	13.5266	8.89412	1.52085	0.04015
ENSG00000118046	STK11	19:1177557-1238027	affected	unaffected	OK	52.0241	34.2617	1.51843	0.0253
ENSG00000214851	LINC00612	12:9055585-9065070	affected	unaffected	OK	15.9419	10.5376	1.51286	0.04135
ENSG00000103502	CDIPT	16:29858356-29868053	affected	unaffected	OK	42.243	28.0342	1.50684	0.0327
ENSG00000135083	CCNJL	5:160251651-160345396	affected	unaffected	OK	10.2394	6.80511	1.50466	0.0387
ENSG00000105404	RABAC1	19:41956680-41959390	affected	unaffected	OK	39.4317	26.2548	1.50188	0.0444
ENSG00000129355	CDKN2D	19:10566461-10569059	affected	unaffected	OK	70.1725	47.0539	1.49132	0.03115
ENSG00000176845	METRNL	17:83079690-83095119	affected	unaffected	OK	37.5356	25.201	1.48945	0.03955
ENSG00000095303	PTGS1	9:122370529-122395703	affected	unaffected	OK	13.0863	8.78754	1.48919	0.0326
ENSG00000148110	HIATL1	9:94374550-94461042	affected	unaffected	OK	42.3386	28.4864	1.48627	0.03575
ENSG00000103490	PYCARD	16:31201484-31203452	affected	unaffected	OK	106.536	71.7683	1.48444	0.03715
ENSG00000007944	MYLIP	6:16129124-16148248	affected	unaffected	OK	53.9915	36.4294	1.48209	0.03495
ENSG00000159720	ATP6V0D1	16:67438013-67481237	affected	unaffected	OK	106.672	72.1722	1.47801	0.037
ENSG00000120129	DUSP1	5:172758225-172777774	affected	unaffected	OK	139.426	94.3942	1.47706	0.04415
ENSG00000165355	FBXO33	14:39397668-39432500	affected	unaffected	OK	32.6782	22.2188	1.47074	0.0484
ENSG00000176595	KBTBD11	8:1971396-2006936	affected	unaffected	OK	8.116	5.51946	1.47043	0.04225
ENSG00000149823	VPS51	11:65084222-65116384	affected	unaffected	OK	62.1098	42.2974	1.46841	0.04635
ENSG00000116685	KIAA2013	1:11919590-11926428	affected	unaffected	OK	20.5955	14.0673	1.46407	0.04605
ENSG00000116863	ADPRHL2	1:36088874-36093932	affected	unaffected	OK	20.1006	13.731	1.46388	0.04495
ENSG00000057704	TMCC3	12:94567123-94650562	affected	unaffected	OK	25.294	17.4397	1.45037	0.04605
ENSG00000197540	GZMM	19:544033-549924	affected	unaffected	OK	51.503	35.5486	1.44881	0.049
ENSG00000100906	NFKBIA	14:35401510-35404749	affected	unaffected	OK	99.7013	69.1513	1.44178	0.04695
ENSG00000166949	SMAD3	15:67063762-67195195	affected	unaffected	OK	7.66268	10.8996	1.42242	0.0497
ENSG00000145649	GZMA	5:55102647-55110252	affected	unaffected	OK	45.564	66.3838	1.45694	0.04115
ENSG00000092964	DPYSL2	8:26514274-26658178	affected	unaffected	OK	12.067	17.6408	1.46191	0.03905
ENSG00000174837	ADGRE1	19:6887565-6940459	affected	unaffected	OK	11.2921	16.5555	1.46612	0.0497
ENSG00000106560	GIMAP2	7:150685696-150693641	affected	unaffected	OK	37.6754	56.1079	1.48924	0.0284
ENSG00000160208	RRP1B	21:43659547-43696079	affected	unaffected	OK	3.04536	4.56136	1.49781	0.0444
* FPKM stands for fragments per kilobase of exon per million mapped fragments
