# Supplementary material for: Intellectual disability associated with craniofacial dysmorphism due to POLR3B mutation and defect in spliceosomal machinery
Source: BMC Med Genomics. 2022 Apr 18;15:89. doi: 10.1186/s12920-022-01237-5 (PMC9014605; doi:10.1186/s12920-022-01237-5)
Supplement: Supplementary file 2 — Additional file 2. Supplementary Table 2. Details of the hub genes. [file 12920_2022_1237_MOESM2_ESM.xlsx]

## Sheet: Sheet1
Supplementary Table2. details of the hub genes
Gene	description	degree	regulation
HSP90AA1	Heat Shock Protein 90 Alpha Family Class A Member 1	92	up
EZH2	Enhancer of zeste 2 polycomb repressive complex 2 subunit	47	up
RPS16	Ribosomal Protein S16	42	up
RPS3A	Ribosomal Protein S3A	42	up
ANXA1	Annexin A1	40	up
SPTAN1	Spectrin Alpha, Non-Erythrocytic 1	40	up
RPL7	Ribosomal Protein L7	39	up
TUBB2A	Tubulin Beta 2A Class IIa	36	down
RPL23	Ribosomal Protein L23	36	up
SMARCC1	SWI/SNF Related, Matrix Associated, Actin Dependent Regulator Of Chromatin Subfamily C Member 1	35	up
RPL9	Ribosomal Protein L9	35	up
FN1	Fibronectin 1	33
TUBB4B	Tubulin Beta 4B Class IVb	32	down
CDK2	Cyclin Dependent Kinase 2	30
RPS7	Ribosomal Protein S7	30	up
SMN2	Survival Of Motor Neuron 2, Centromeric	28	up
EEF1B2	Eukaryotic Translation Elongation Factor 1 Beta 2	27	up
VCAM1	Vascular Cell Adhesion Molecule 1	26
EGFR	Epidermal Growth Factor Receptor	25
CUL3	Cullin 3	25
APP	Amyloid Beta Precursor Protein	24
RPL35	Ribosomal Protein L35	24	up
RPS24	Ribosomal Protein S24	24	up
TP53	Tumor Protein P53	23
RPL26	Ribosomal Protein L26	23	up
RPL17	Ribosomal Protein L17	21	up
KIFC3	Kinesin Family Member C3	20	down
TRAF3	TNF Receptor Associated Factor 3	20	up
RPL31	Ribosomal Protein L31	20	up
PAN2	Poly(A) Specific Ribonuclease Subunit PAN2	20
RPS27	Ribosomal Protein S27	20	up
ELAVL1	ELAV Like RNA Binding Protein 1	19
MDM2	MDM2 Proto-Oncogene	18
